# Supplementary material for: Novel Diazocrowns with Pyrrole Residue as Lead(II)Colorimetric Probes
Source: Materials (Basel). 2021 Nov 26;14(23):7239. doi: 10.3390/ma14237239 (PMC8658487; doi:10.3390/ma14237239)
Supplement: Supplementary file 1 [file materials-14-07239-s001.zip]

Archive with 1 entries (1 files):
- materials-1448153-SM.pdf
